# Supplementary material for: Integrative Pan-Cancer Analysis Confirmed that FCGR3A is a Candidate Biomarker Associated With Tumor Immunity
Source: Front Pharmacol. 2022 May 20;13:900699. doi: 10.3389/fphar.2022.900699 (PMC9163829; doi:10.3389/fphar.2022.900699)
Supplement: Supplementary file 3 [file DataSheet1.xlsx]

## Sheet: Sheet1
Supplementary Table S1. Correlation analysis between FCGR3A expression and all the 265 drugs IC50 in the GDSC2 database by using SPSS25.0
Drug				log IC50	FCGR3A
A.443654	Spearman's rho	log IC50	Correlation Coefficient	1	0.00840027
			Sig. (2-tailed)		0.869164
			N	387	387
		FCGR3A	Correlation Coefficient	0.00840027	1
			Sig. (2-tailed)	0.869164
			N	387	961
A.770041	Spearman's rho	log IC50	Correlation Coefficient	1	0.0195799
			Sig. (2-tailed)		0.700628
			N	388	388
		FCGR3A	Correlation Coefficient	0.0195799	1
			Sig. (2-tailed)	0.700628
			N	388	961
ABT.263	Spearman's rho	log IC50	Correlation Coefficient	1	-0.0303335
			Sig. (2-tailed)		0.381634
			N	834	834
		FCGR3A	Correlation Coefficient	-0.0303335	1
			Sig. (2-tailed)	0.381634
			N	834	961
ABT.869	Spearman's rho	log IC50	Correlation Coefficient	1	-.087**
			Sig. (2-tailed)		0.0092197
			N	901	901
		FCGR3A	Correlation Coefficient	-.087**	1
			Sig. (2-tailed)	0.0092197
			N	901	961
ABT.888	Spearman's rho	log IC50	Correlation Coefficient	1	-.123**
			Sig. (2-tailed)		0.000376556
			N	832	832
		FCGR3A	Correlation Coefficient	-.123**	1
			Sig. (2-tailed)	0.000376556
			N	832	961
AC220	Spearman's rho	log IC50	Correlation Coefficient	1	-.113**
			Sig. (2-tailed)		0.00068144
			N	900	900
		FCGR3A	Correlation Coefficient	-.113**	1
			Sig. (2-tailed)	0.00068144
			N	900	961
Afatinib	Spearman's rho	log IC50	Correlation Coefficient	1	-0.027154
			Sig. (2-tailed)		0.43437
			N	831	831
		FCGR3A	Correlation Coefficient	-0.027154	1
			Sig. (2-tailed)	0.43437
			N	831	961
Afatinib..rescreen.	Spearman's rho	log IC50	Correlation Coefficient	1	0.0277027
			Sig. (2-tailed)		0.406753
			N	899	899
		FCGR3A	Correlation Coefficient	0.0277027	1
			Sig. (2-tailed)	0.406753
			N	899	961
AG.014699	Spearman's rho	log IC50	Correlation Coefficient	1	-0.0224017
			Sig. (2-tailed)		0.501141
			N	904	904
		FCGR3A	Correlation Coefficient	-0.0224017	1
			Sig. (2-tailed)	0.501141
			N	904	961
AICAR	Spearman's rho	log IC50	Correlation Coefficient	1	-.139**
			Sig. (2-tailed)		6.63975e-05
			N	822	822
		FCGR3A	Correlation Coefficient	-.139**	1
			Sig. (2-tailed)	6.63975e-05
			N	822	961
AKT.inhibitor.VIII	Spearman's rho	log IC50	Correlation Coefficient	1	-0.0253372
			Sig. (2-tailed)		0.458307
			N	859	859
		FCGR3A	Correlation Coefficient	-0.0253372	1
			Sig. (2-tailed)	0.458307
			N	859	961
AMG.706	Spearman's rho	log IC50	Correlation Coefficient	1	-0.0065083
			Sig. (2-tailed)		0.851133
			N	834	834
		FCGR3A	Correlation Coefficient	-0.0065083	1
			Sig. (2-tailed)	0.851133
			N	834	961
AP.24534	Spearman's rho	log IC50	Correlation Coefficient	1	-.085*
			Sig. (2-tailed)		0.0128621
			N	862	862
		FCGR3A	Correlation Coefficient	-.085*	1
			Sig. (2-tailed)	0.0128621
			N	862	961
AR.42	Spearman's rho	log IC50	Correlation Coefficient	1	-.120**
			Sig. (2-tailed)		0.000327388
			N	890	890
		FCGR3A	Correlation Coefficient	-.120**	1
			Sig. (2-tailed)	0.000327388
			N	890	961
AS601245	Spearman's rho	log IC50	Correlation Coefficient	1	-.075*
			Sig. (2-tailed)		0.0287104
			N	850	850
		FCGR3A	Correlation Coefficient	-.075*	1
			Sig. (2-tailed)	0.0287104
			N	850	961
AS605240	Spearman's rho	log IC50	Correlation Coefficient	1	-.072*
			Sig. (2-tailed)		0.0314978
			N	897	897
		FCGR3A	Correlation Coefficient	-.072*	1
			Sig. (2-tailed)	0.0314978
			N	897	961
AT.7519	Spearman's rho	log IC50	Correlation Coefficient	1	-.097**
			Sig. (2-tailed)		0.00372916
			N	898	898
		FCGR3A	Correlation Coefficient	-.097**	1
			Sig. (2-tailed)	0.00372916
			N	898	961
ATRA	Spearman's rho	log IC50	Correlation Coefficient	1	-.112**
			Sig. (2-tailed)		0.00128937
			N	822	822
		FCGR3A	Correlation Coefficient	-.112**	1
			Sig. (2-tailed)	0.00128937
			N	822	961
AUY922	Spearman's rho	log IC50	Correlation Coefficient	1	-0.04391
			Sig. (2-tailed)		0.202528
			N	844	844
		FCGR3A	Correlation Coefficient	-0.04391	1
			Sig. (2-tailed)	0.202528
			N	844	961
AV.951	Spearman's rho	log IC50	Correlation Coefficient	1	-.107**
			Sig. (2-tailed)		0.00124954
			N	899	899
		FCGR3A	Correlation Coefficient	-.107**	1
			Sig. (2-tailed)	0.00124954
			N	899	961
Axitinib	Spearman's rho	log IC50	Correlation Coefficient	1	-0.0473284
			Sig. (2-tailed)		0.173386
			N	829	829
		FCGR3A	Correlation Coefficient	-0.0473284	1
			Sig. (2-tailed)	0.173386
			N	829	961
AZ628	Spearman's rho	log IC50	Correlation Coefficient	1	-0.0471501
			Sig. (2-tailed)		0.351822
			N	392	392
		FCGR3A	Correlation Coefficient	-0.0471501	1
			Sig. (2-tailed)	0.351822
			N	392	961
AZD.0530	Spearman's rho	log IC50	Correlation Coefficient	1	0.00731114
			Sig. (2-tailed)		0.884831
			N	395	395
		FCGR3A	Correlation Coefficient	0.00731114	1
			Sig. (2-tailed)	0.884831
			N	395	961
AZD6244	Spearman's rho	log IC50	Correlation Coefficient	1	.072*
			Sig. (2-tailed)		0.0297514
			N	906	906
		FCGR3A	Correlation Coefficient	.072*	1
			Sig. (2-tailed)	0.0297514
			N	906	961
AZD6244.1	Spearman's rho	log IC50	Correlation Coefficient	1	-0.0410995
			Sig. (2-tailed)		0.24323
			N	808	808
		FCGR3A	Correlation Coefficient	-0.0410995	1
			Sig. (2-tailed)	0.24323
			N	808	961
AZD6482	Spearman's rho	log IC50	Correlation Coefficient	1	-0.0339272
			Sig. (2-tailed)		0.313651
			N	884	884
		FCGR3A	Correlation Coefficient	-0.0339272	1
			Sig. (2-tailed)	0.313651
			N	884	961
AZD6482.1	Spearman's rho	log IC50	Correlation Coefficient	1	-0.0617906
			Sig. (2-tailed)		0.0704449
			N	858	858
		FCGR3A	Correlation Coefficient	-0.0617906	1
			Sig. (2-tailed)	0.0704449
			N	858	961
AZD7762	Spearman's rho	log IC50	Correlation Coefficient	1	-.069*
			Sig. (2-tailed)		0.047704
			N	831	831
		FCGR3A	Correlation Coefficient	-.069*	1
			Sig. (2-tailed)	0.047704
			N	831	961
AZD8055	Spearman's rho	log IC50	Correlation Coefficient	1	-.122**
			Sig. (2-tailed)		0.000464672
			N	826	826
		FCGR3A	Correlation Coefficient	-.122**	1
			Sig. (2-tailed)	0.000464672
			N	826	961
BAY.61.3606	Spearman's rho	log IC50	Correlation Coefficient	1	-.190**
			Sig. (2-tailed)		2.4141e-08
			N	850	850
		FCGR3A	Correlation Coefficient	-.190**	1
			Sig. (2-tailed)	2.4141e-08
			N	850	961
Bexarotene	Spearman's rho	log IC50	Correlation Coefficient	1	-0.0519951
			Sig. (2-tailed)		0.131904
			N	841	841
		FCGR3A	Correlation Coefficient	-0.0519951	1
			Sig. (2-tailed)	0.131904
			N	841	961
BI.2536	Spearman's rho	log IC50	Correlation Coefficient	1	0.0452044
			Sig. (2-tailed)		0.37578
			N	386	386
		FCGR3A	Correlation Coefficient	0.0452044	1
			Sig. (2-tailed)	0.37578
			N	386	961
Bicalutamide	Spearman's rho	log IC50	Correlation Coefficient	1	-.101**
			Sig. (2-tailed)		0.00321818
			N	852	852
		FCGR3A	Correlation Coefficient	-.101**	1
			Sig. (2-tailed)	0.00321818
			N	852	961
Bicalutamide.1	Spearman's rho	log IC50	Correlation Coefficient	1	-.086*
			Sig. (2-tailed)		0.0110346
			N	863	863
		FCGR3A	Correlation Coefficient	-.086*	1
			Sig. (2-tailed)	0.0110346
			N	863	961
BIRB.0796	Spearman's rho	log IC50	Correlation Coefficient	1	-0.0128866
			Sig. (2-tailed)		0.711852
			N	824	824
		FCGR3A	Correlation Coefficient	-0.0128866	1
			Sig. (2-tailed)	0.711852
			N	824	961
BIX02189	Spearman's rho	log IC50	Correlation Coefficient	1	-.134**
			Sig. (2-tailed)		5.66663e-05
			N	899	899
		FCGR3A	Correlation Coefficient	-.134**	1
			Sig. (2-tailed)	5.66663e-05
			N	899	961
Bleomycin	Spearman's rho	log IC50	Correlation Coefficient	1	-.089**
			Sig. (2-tailed)		0.00953
			N	845	845
		FCGR3A	Correlation Coefficient	-.089**	1
			Sig. (2-tailed)	0.00953
			N	845	961
Bleomycin..50.uM.	Spearman's rho	log IC50	Correlation Coefficient	1	0.0193489
			Sig. (2-tailed)		0.557782
			N	920	920
		FCGR3A	Correlation Coefficient	0.0193489	1
			Sig. (2-tailed)	0.557782
			N	920	961
BMN.673	Spearman's rho	log IC50	Correlation Coefficient	1	-0.0197727
			Sig. (2-tailed)		0.553795
			N	899	899
		FCGR3A	Correlation Coefficient	-0.0197727	1
			Sig. (2-tailed)	0.553795
			N	899	961
BMS.345541	Spearman's rho	log IC50	Correlation Coefficient	1	-.114**
			Sig. (2-tailed)		0.000631309
			N	902	902
		FCGR3A	Correlation Coefficient	-.114**	1
			Sig. (2-tailed)	0.000631309
			N	902	961
BMS.509744	Spearman's rho	log IC50	Correlation Coefficient	1	-0.0440862
			Sig. (2-tailed)		0.386481
			N	388	388
		FCGR3A	Correlation Coefficient	-0.0440862	1
			Sig. (2-tailed)	0.386481
			N	388	961
BMS.536924	Spearman's rho	log IC50	Correlation Coefficient	1	-0.0020618
			Sig. (2-tailed)		0.950474
			N	910	910
		FCGR3A	Correlation Coefficient	-0.0020618	1
			Sig. (2-tailed)	0.950474
			N	910	961
BMS.536924.1	Spearman's rho	log IC50	Correlation Coefficient	1	0.00296445
			Sig. (2-tailed)		0.953586
			N	388	388
		FCGR3A	Correlation Coefficient	0.00296445	1
			Sig. (2-tailed)	0.953586
			N	388	961
BMS.708163	Spearman's rho	log IC50	Correlation Coefficient	1	-.124**
			Sig. (2-tailed)		0.000197963
			N	901	901
		FCGR3A	Correlation Coefficient	-.124**	1
			Sig. (2-tailed)	0.000197963
			N	901	961
BMS.708163.1	Spearman's rho	log IC50	Correlation Coefficient	1	-0.0344127
			Sig. (2-tailed)		0.300012
			N	909	909
		FCGR3A	Correlation Coefficient	-0.0344127	1
			Sig. (2-tailed)	0.300012
			N	909	961
BMS.754807	Spearman's rho	log IC50	Correlation Coefficient	1	0.0207592
			Sig. (2-tailed)		0.545812
			N	849	849
		FCGR3A	Correlation Coefficient	0.0207592	1
			Sig. (2-tailed)	0.545812
			N	849	961
Bortezomib	Spearman's rho	log IC50	Correlation Coefficient	1	0.0347198
			Sig. (2-tailed)		0.494186
			N	390	390
		FCGR3A	Correlation Coefficient	0.0347198	1
			Sig. (2-tailed)	0.494186
			N	390	961
Bosutinib	Spearman's rho	log IC50	Correlation Coefficient	1	-.079*
			Sig. (2-tailed)		0.021776
			N	833	833
		FCGR3A	Correlation Coefficient	-.079*	1
			Sig. (2-tailed)	0.021776
			N	833	961
Bryostatin.1	Spearman's rho	log IC50	Correlation Coefficient	1	-.129**
			Sig. (2-tailed)		0.00015941
			N	849	849
		FCGR3A	Correlation Coefficient	-.129**	1
			Sig. (2-tailed)	0.00015941
			N	849	961
BX.795	Spearman's rho	log IC50	Correlation Coefficient	1	-0.0517735
			Sig. (2-tailed)		0.135194
			N	834	834
		FCGR3A	Correlation Coefficient	-0.0517735	1
			Sig. (2-tailed)	0.135194
			N	834	961
BX.912	Spearman's rho	log IC50	Correlation Coefficient	1	-.072*
			Sig. (2-tailed)		0.0303785
			N	900	900
		FCGR3A	Correlation Coefficient	-.072*	1
			Sig. (2-tailed)	0.0303785
			N	900	961
CAL.101	Spearman's rho	log IC50	Correlation Coefficient	1	-.075*
			Sig. (2-tailed)		0.0247203
			N	902	902
		FCGR3A	Correlation Coefficient	-.075*	1
			Sig. (2-tailed)	0.0247203
			N	902	961
Camptothecin	Spearman's rho	log IC50	Correlation Coefficient	1	-.077*
			Sig. (2-tailed)		0.0256069
			N	831	831
		FCGR3A	Correlation Coefficient	-.077*	1
			Sig. (2-tailed)	0.0256069
			N	831	961
CAY10603	Spearman's rho	log IC50	Correlation Coefficient	1	-.120**
			Sig. (2-tailed)		0.000327849
			N	894	894
		FCGR3A	Correlation Coefficient	-.120**	1
			Sig. (2-tailed)	0.000327849
			N	894	961
CCT007093	Spearman's rho	log IC50	Correlation Coefficient	1	-.095**
			Sig. (2-tailed)		0.00441749
			N	905	905
		FCGR3A	Correlation Coefficient	-.095**	1
			Sig. (2-tailed)	0.00441749
			N	905	961
CCT018159	Spearman's rho	log IC50	Correlation Coefficient	1	-0.0338836
			Sig. (2-tailed)		0.315099
			N	881	881
		FCGR3A	Correlation Coefficient	-0.0338836	1
			Sig. (2-tailed)	0.315099
			N	881	961
CEP.701	Spearman's rho	log IC50	Correlation Coefficient	1	-.076*
			Sig. (2-tailed)		0.0281073
			N	831	831
		FCGR3A	Correlation Coefficient	-.076*	1
			Sig. (2-tailed)	0.0281073
			N	831	961
Cetuximab	Spearman's rho	log IC50	Correlation Coefficient	1	0.0282374
			Sig. (2-tailed)		0.408213
			N	860	860
		FCGR3A	Correlation Coefficient	0.0282374	1
			Sig. (2-tailed)	0.408213
			N	860	961
CGP.082996	Spearman's rho	log IC50	Correlation Coefficient	1	-.128*
			Sig. (2-tailed)		0.0116257
			N	387	387
		FCGR3A	Correlation Coefficient	-.128*	1
			Sig. (2-tailed)	0.0116257
			N	387	961
CGP.60474	Spearman's rho	log IC50	Correlation Coefficient	1	-0.0894015
			Sig. (2-tailed)		0.078992
			N	387	387
		FCGR3A	Correlation Coefficient	-0.0894015	1
			Sig. (2-tailed)	0.078992
			N	387	961
CH5424802	Spearman's rho	log IC50	Correlation Coefficient	1	-.099**
			Sig. (2-tailed)		0.00286956
			N	898	898
		FCGR3A	Correlation Coefficient	-.099**	1
			Sig. (2-tailed)	0.00286956
			N	898	961
CHIR.99021	Spearman's rho	log IC50	Correlation Coefficient	1	0.00296862
			Sig. (2-tailed)		0.929173
			N	899	899
		FCGR3A	Correlation Coefficient	0.00296862	1
			Sig. (2-tailed)	0.929173
			N	899	961
CHIR.99021.1	Spearman's rho	log IC50	Correlation Coefficient	1	-0.0496843
			Sig. (2-tailed)		0.145446
			N	860	860
		FCGR3A	Correlation Coefficient	-0.0496843	1
			Sig. (2-tailed)	0.145446
			N	860	961
CI.1040	Spearman's rho	log IC50	Correlation Coefficient	1	-0.0107075
			Sig. (2-tailed)		0.759201
			N	822	822
		FCGR3A	Correlation Coefficient	-0.0107075	1
			Sig. (2-tailed)	0.759201
			N	822	961
Cisplatin	Spearman's rho	log IC50	Correlation Coefficient	1	-0.0471478
			Sig. (2-tailed)		0.174254
			N	832	832
		FCGR3A	Correlation Coefficient	-0.0471478	1
			Sig. (2-tailed)	0.174254
			N	832	961
CMK	Spearman's rho	log IC50	Correlation Coefficient	1	-0.0808038
			Sig. (2-tailed)		0.112501
			N	387	387
		FCGR3A	Correlation Coefficient	-0.0808038	1
			Sig. (2-tailed)	0.112501
			N	387	961
CP466722	Spearman's rho	log IC50	Correlation Coefficient	1	-.076*
			Sig. (2-tailed)		0.0232606
			N	902	902
		FCGR3A	Correlation Coefficient	-.076*	1
			Sig. (2-tailed)	0.0232606
			N	902	961
CP724714	Spearman's rho	log IC50	Correlation Coefficient	1	-.083*
			Sig. (2-tailed)		0.0122072
			N	901	901
		FCGR3A	Correlation Coefficient	-.083*	1
			Sig. (2-tailed)	0.0122072
			N	901	961
Crizotinib	Spearman's rho	log IC50	Correlation Coefficient	1	-.099*
			Sig. (2-tailed)		0.0488007
			N	394	394
		FCGR3A	Correlation Coefficient	-.099*	1
			Sig. (2-tailed)	0.0488007
			N	394	961
CUDC.101	Spearman's rho	log IC50	Correlation Coefficient	1	-.114**
			Sig. (2-tailed)		0.000726801
			N	882	882
		FCGR3A	Correlation Coefficient	-.114**	1
			Sig. (2-tailed)	0.000726801
			N	882	961
CX.5461	Spearman's rho	log IC50	Correlation Coefficient	1	-.095**
			Sig. (2-tailed)		0.00425071
			N	897	897
		FCGR3A	Correlation Coefficient	-.095**	1
			Sig. (2-tailed)	0.00425071
			N	897	961
Cyclopamine	Spearman's rho	log IC50	Correlation Coefficient	1	-.152**
			Sig. (2-tailed)		0.00284815
			N	385	385
		FCGR3A	Correlation Coefficient	-.152**	1
			Sig. (2-tailed)	0.00284815
			N	385	961
Cytarabine	Spearman's rho	log IC50	Correlation Coefficient	1	0.00156593
			Sig. (2-tailed)		0.964114
			N	828	828
		FCGR3A	Correlation Coefficient	0.00156593	1
			Sig. (2-tailed)	0.964114
			N	828	961
Dabrafenib	Spearman's rho	log IC50	Correlation Coefficient	1	-.092**
			Sig. (2-tailed)		0.00725989
			N	858	858
		FCGR3A	Correlation Coefficient	-.092**	1
			Sig. (2-tailed)	0.00725989
			N	858	961
Dasatinib	Spearman's rho	log IC50	Correlation Coefficient	1	0.0402086
			Sig. (2-tailed)		0.432059
			N	384	384
		FCGR3A	Correlation Coefficient	0.0402086	1
			Sig. (2-tailed)	0.432059
			N	384	961
DMOG	Spearman's rho	log IC50	Correlation Coefficient	1	-.079*
			Sig. (2-tailed)		0.0205312
			N	859	859
		FCGR3A	Correlation Coefficient	-.079*	1
			Sig. (2-tailed)	0.0205312
			N	859	961
Docetaxel	Spearman's rho	log IC50	Correlation Coefficient	1	.073*
			Sig. (2-tailed)		0.034342
			N	832	832
		FCGR3A	Correlation Coefficient	.073*	1
			Sig. (2-tailed)	0.034342
			N	832	961
Doxorubicin	Spearman's rho	log IC50	Correlation Coefficient	1	-.069*
			Sig. (2-tailed)		0.0453241
			N	853	853
		FCGR3A	Correlation Coefficient	-.069*	1
			Sig. (2-tailed)	0.0453241
			N	853	961
EHT.1864	Spearman's rho	log IC50	Correlation Coefficient	1	-.095**
			Sig. (2-tailed)		0.00402108
			N	907	907
		FCGR3A	Correlation Coefficient	-.095**	1
			Sig. (2-tailed)	0.00402108
			N	907	961
EKB.569	Spearman's rho	log IC50	Correlation Coefficient	1	-.099**
			Sig. (2-tailed)		0.00288313
			N	900	900
		FCGR3A	Correlation Coefficient	-.099**	1
			Sig. (2-tailed)	0.00288313
			N	900	961
Elesclomol	Spearman's rho	log IC50	Correlation Coefficient	1	0.043651
			Sig. (2-tailed)		0.20874
			N	831	831
		FCGR3A	Correlation Coefficient	0.043651	1
			Sig. (2-tailed)	0.20874
			N	831	961
Embelin	Spearman's rho	log IC50	Correlation Coefficient	1	-.076*
			Sig. (2-tailed)		0.026405
			N	854	854
		FCGR3A	Correlation Coefficient	-.076*	1
			Sig. (2-tailed)	0.026405
			N	854	961
Epothilone.B	Spearman's rho	log IC50	Correlation Coefficient	1	-0.0233372
			Sig. (2-tailed)		0.496071
			N	853	853
		FCGR3A	Correlation Coefficient	-0.0233372	1
			Sig. (2-tailed)	0.496071
			N	853	961
Erlotinib	Spearman's rho	log IC50	Correlation Coefficient	1	0.00501532
			Sig. (2-tailed)		0.924346
			N	361	361
		FCGR3A	Correlation Coefficient	0.00501532	1
			Sig. (2-tailed)	0.924346
			N	361	961
Etoposide	Spearman's rho	log IC50	Correlation Coefficient	1	-.078*
			Sig. (2-tailed)		0.0222156
			N	863	863
		FCGR3A	Correlation Coefficient	-.078*	1
			Sig. (2-tailed)	0.0222156
			N	863	961
EX.527	Spearman's rho	log IC50	Correlation Coefficient	1	-.135**
			Sig. (2-tailed)		5.04098e-05
			N	896	896
		FCGR3A	Correlation Coefficient	-.135**	1
			Sig. (2-tailed)	5.04098e-05
			N	896	961
FH535	Spearman's rho	log IC50	Correlation Coefficient	1	-0.0230271
			Sig. (2-tailed)		0.502571
			N	850	850
		FCGR3A	Correlation Coefficient	-0.0230271	1
			Sig. (2-tailed)	0.502571
			N	850	961
FK866	Spearman's rho	log IC50	Correlation Coefficient	1	-.075*
			Sig. (2-tailed)		0.0266562
			N	885	885
		FCGR3A	Correlation Coefficient	-.075*	1
			Sig. (2-tailed)	0.0266562
			N	885	961
FMK	Spearman's rho	log IC50	Correlation Coefficient	1	-.125**
			Sig. (2-tailed)		0.000506665
			N	776	776
		FCGR3A	Correlation Coefficient	-.125**	1
			Sig. (2-tailed)	0.000506665
			N	776	961
FR.180204	Spearman's rho	log IC50	Correlation Coefficient	1	-.085*
			Sig. (2-tailed)		0.0104
			N	899	899
		FCGR3A	Correlation Coefficient	-.085*	1
			Sig. (2-tailed)	0.0104
			N	899	961
FTI.277	Spearman's rho	log IC50	Correlation Coefficient	1	-.098**
			Sig. (2-tailed)		0.00384563
			N	862	862
		FCGR3A	Correlation Coefficient	-.098**	1
			Sig. (2-tailed)	0.00384563
			N	862	961
GDC0941	Spearman's rho	log IC50	Correlation Coefficient	1	-0.0419413
			Sig. (2-tailed)		0.228548
			N	826	826
		FCGR3A	Correlation Coefficient	-0.0419413	1
			Sig. (2-tailed)	0.228548
			N	826	961
GDC0941..rescreen.	Spearman's rho	log IC50	Correlation Coefficient	1	0.00979591
			Sig. (2-tailed)		0.77256
			N	873	873
		FCGR3A	Correlation Coefficient	0.00979591	1
			Sig. (2-tailed)	0.77256
			N	873	961
Gefitinib	Spearman's rho	log IC50	Correlation Coefficient	1	-0.0511019
			Sig. (2-tailed)		0.14178
			N	828	828
		FCGR3A	Correlation Coefficient	-0.0511019	1
			Sig. (2-tailed)	0.14178
			N	828	961
Gemcitabine	Spearman's rho	log IC50	Correlation Coefficient	1	-.083*
			Sig. (2-tailed)		0.0152564
			N	848	848
		FCGR3A	Correlation Coefficient	-.083*	1
			Sig. (2-tailed)	0.0152564
			N	848	961
Genentech.Cpd.10	Spearman's rho	log IC50	Correlation Coefficient	1	-.091**
			Sig. (2-tailed)		0.00616129
			N	902	902
		FCGR3A	Correlation Coefficient	-.091**	1
			Sig. (2-tailed)	0.00616129
			N	902	961
GNF.2	Spearman's rho	log IC50	Correlation Coefficient	1	-0.0360955
			Sig. (2-tailed)		0.480081
			N	385	385
		FCGR3A	Correlation Coefficient	-0.0360955	1
			Sig. (2-tailed)	0.480081
			N	385	961
GSK.1904529A	Spearman's rho	log IC50	Correlation Coefficient	1	-.079*
			Sig. (2-tailed)		0.0208128
			N	853	853
		FCGR3A	Correlation Coefficient	-.079*	1
			Sig. (2-tailed)	0.0208128
			N	853	961
GSK.650394	Spearman's rho	log IC50	Correlation Coefficient	1	-.073*
			Sig. (2-tailed)		0.0351004
			N	844	844
		FCGR3A	Correlation Coefficient	-.073*	1
			Sig. (2-tailed)	0.0351004
			N	844	961
GSK1070916	Spearman's rho	log IC50	Correlation Coefficient	1	-0.0557915
			Sig. (2-tailed)		0.0992881
			N	874	874
		FCGR3A	Correlation Coefficient	-0.0557915	1
			Sig. (2-tailed)	0.0992881
			N	874	961
GSK2126458	Spearman's rho	log IC50	Correlation Coefficient	1	-0.062106
			Sig. (2-tailed)		0.0624024
			N	901	901
		FCGR3A	Correlation Coefficient	-0.062106	1
			Sig. (2-tailed)	0.0624024
			N	901	961
GSK269962A	Spearman's rho	log IC50	Correlation Coefficient	1	-0.00456996
			Sig. (2-tailed)		0.890382
			N	912	912
		FCGR3A	Correlation Coefficient	-0.00456996	1
			Sig. (2-tailed)	0.890382
			N	912	961
GSK269962A.1	Spearman's rho	log IC50	Correlation Coefficient	1	-0.0180842
			Sig. (2-tailed)		0.721484
			N	391	391
		FCGR3A	Correlation Coefficient	-0.0180842	1
			Sig. (2-tailed)	0.721484
			N	391	961
GSK429286A	Spearman's rho	log IC50	Correlation Coefficient	1	-.104**
			Sig. (2-tailed)		0.00174063
			N	902	902
		FCGR3A	Correlation Coefficient	-.104**	1
			Sig. (2-tailed)	0.00174063
			N	902	961
GSK690693	Spearman's rho	log IC50	Correlation Coefficient	1	-.067*
			Sig. (2-tailed)		0.0435773
			N	899	899
		FCGR3A	Correlation Coefficient	-.067*	1
			Sig. (2-tailed)	0.0435773
			N	899	961
GW.2580	Spearman's rho	log IC50	Correlation Coefficient	1	-.086**
			Sig. (2-tailed)		0.0094439
			N	901	901
		FCGR3A	Correlation Coefficient	-.086**	1
			Sig. (2-tailed)	0.0094439
			N	901	961
GW.441756	Spearman's rho	log IC50	Correlation Coefficient	1	0.0214695
			Sig. (2-tailed)		0.537039
			N	829	829
		FCGR3A	Correlation Coefficient	0.0214695	1
			Sig. (2-tailed)	0.537039
			N	829	961
GW843682X	Spearman's rho	log IC50	Correlation Coefficient	1	0.0305045
			Sig. (2-tailed)		0.549127
			N	388	388
		FCGR3A	Correlation Coefficient	0.0305045	1
			Sig. (2-tailed)	0.549127
			N	388	961
HG.5.113.01	Spearman's rho	log IC50	Correlation Coefficient	1	-0.0340422
			Sig. (2-tailed)		0.454003
			N	486	486
		FCGR3A	Correlation Coefficient	-0.0340422	1
			Sig. (2-tailed)	0.454003
			N	486	961
HG.5.88.01	Spearman's rho	log IC50	Correlation Coefficient	1	0.0235824
			Sig. (2-tailed)		0.604402
			N	485	485
		FCGR3A	Correlation Coefficient	0.0235824	1
			Sig. (2-tailed)	0.604402
			N	485	961
HG.6.64.1	Spearman's rho	log IC50	Correlation Coefficient	1	-0.0396993
			Sig. (2-tailed)		0.24539
			N	858	858
		FCGR3A	Correlation Coefficient	-0.0396993	1
			Sig. (2-tailed)	0.24539
			N	858	961
I.BET	Spearman's rho	log IC50	Correlation Coefficient	1	-.149**
			Sig. (2-tailed)		7.853e-06
			N	897	897
		FCGR3A	Correlation Coefficient	-.149**	1
			Sig. (2-tailed)	7.853e-06
			N	897	961
Imatinib	Spearman's rho	log IC50	Correlation Coefficient	1	-0.0917561
			Sig. (2-tailed)		0.0685034
			N	395	395
		FCGR3A	Correlation Coefficient	-0.0917561	1
			Sig. (2-tailed)	0.0685034
			N	395	961
IOX2	Spearman's rho	log IC50	Correlation Coefficient	1	-0.0560493
			Sig. (2-tailed)		0.0905338
			N	913	913
		FCGR3A	Correlation Coefficient	-0.0560493	1
			Sig. (2-tailed)	0.0905338
			N	913	961
IPA.3	Spearman's rho	log IC50	Correlation Coefficient	1	-.177**
			Sig. (2-tailed)		1.93166e-07
			N	852	852
		FCGR3A	Correlation Coefficient	-.177**	1
			Sig. (2-tailed)	1.93166e-07
			N	852	961
JNJ.26854165	Spearman's rho	log IC50	Correlation Coefficient	1	-0.0517865
			Sig. (2-tailed)		0.120342
			N	901	901
		FCGR3A	Correlation Coefficient	-0.0517865	1
			Sig. (2-tailed)	0.120342
			N	901	961
JNK.9L	Spearman's rho	log IC50	Correlation Coefficient	1	-.097**
			Sig. (2-tailed)		0.00446615
			N	862	862
		FCGR3A	Correlation Coefficient	-.097**	1
			Sig. (2-tailed)	0.00446615
			N	862	961
JNK.Inhibitor.VIII	Spearman's rho	log IC50	Correlation Coefficient	1	-.086*
			Sig. (2-tailed)		0.0131733
			N	832	832
		FCGR3A	Correlation Coefficient	-.086*	1
			Sig. (2-tailed)	0.0131733
			N	832	961
JQ1	Spearman's rho	log IC50	Correlation Coefficient	1	-.096**
			Sig. (2-tailed)		0.00403341
			N	899	899
		FCGR3A	Correlation Coefficient	-.096**	1
			Sig. (2-tailed)	0.00403341
			N	899	961
JQ1.1	Spearman's rho	log IC50	Correlation Coefficient	1	-.117**
			Sig. (2-tailed)		0.000596796
			N	862	862
		FCGR3A	Correlation Coefficient	-.117**	1
			Sig. (2-tailed)	0.000596796
			N	862	961
JQ12	Spearman's rho	log IC50	Correlation Coefficient	1	-.122**
			Sig. (2-tailed)		0.000347219
			N	856	856
		FCGR3A	Correlation Coefficient	-.122**	1
			Sig. (2-tailed)	0.000347219
			N	856	961
JW.7.24.1	Spearman's rho	log IC50	Correlation Coefficient	1	-.095**
			Sig. (2-tailed)		0.0041182
			N	901	901
		FCGR3A	Correlation Coefficient	-.095**	1
			Sig. (2-tailed)	0.0041182
			N	901	961
JW.7.52.1	Spearman's rho	log IC50	Correlation Coefficient	1	0.00196472
			Sig. (2-tailed)		0.969833
			N	373	373
		FCGR3A	Correlation Coefficient	0.00196472	1
			Sig. (2-tailed)	0.969833
			N	373	961
KIN001.055	Spearman's rho	log IC50	Correlation Coefficient	1	-.080*
			Sig. (2-tailed)		0.0162192
			N	899	899
		FCGR3A	Correlation Coefficient	-.080*	1
			Sig. (2-tailed)	0.0162192
			N	899	961
KIN001.102	Spearman's rho	log IC50	Correlation Coefficient	1	-.105**
			Sig. (2-tailed)		0.00154621
			N	901	901
		FCGR3A	Correlation Coefficient	-.105**	1
			Sig. (2-tailed)	0.00154621
			N	901	961
KIN001.135	Spearman's rho	log IC50	Correlation Coefficient	1	-0.0985742
			Sig. (2-tailed)		0.0514527
			N	391	391
		FCGR3A	Correlation Coefficient	-0.0985742	1
			Sig. (2-tailed)	0.0514527
			N	391	961
KIN001.236	Spearman's rho	log IC50	Correlation Coefficient	1	-.186**
			Sig. (2-tailed)		2.05244e-08
			N	899	899
		FCGR3A	Correlation Coefficient	-.186**	1
			Sig. (2-tailed)	2.05244e-08
			N	899	961
KIN001.244	Spearman's rho	log IC50	Correlation Coefficient	1	-.144**
			Sig. (2-tailed)		1.42263e-05
			N	898	898
		FCGR3A	Correlation Coefficient	-.144**	1
			Sig. (2-tailed)	1.42263e-05
			N	898	961
KIN001.260	Spearman's rho	log IC50	Correlation Coefficient	1	-.167**
			Sig. (2-tailed)		4.56713e-07
			N	898	898
		FCGR3A	Correlation Coefficient	-.167**	1
			Sig. (2-tailed)	4.56713e-07
			N	898	961
KIN001.266	Spearman's rho	log IC50	Correlation Coefficient	1	-.109**
			Sig. (2-tailed)		0.00111779
			N	899	899
		FCGR3A	Correlation Coefficient	-.109**	1
			Sig. (2-tailed)	0.00111779
			N	899	961
KIN001.270	Spearman's rho	log IC50	Correlation Coefficient	1	-.138**
			Sig. (2-tailed)		3.25331e-05
			N	899	899
		FCGR3A	Correlation Coefficient	-.138**	1
			Sig. (2-tailed)	3.25331e-05
			N	899	961
KU.55933	Spearman's rho	log IC50	Correlation Coefficient	1	-.072*
			Sig. (2-tailed)		0.0390652
			N	833	833
		FCGR3A	Correlation Coefficient	-.072*	1
			Sig. (2-tailed)	0.0390652
			N	833	961
Lapatinib	Spearman's rho	log IC50	Correlation Coefficient	1	0.0227235
			Sig. (2-tailed)		0.656279
			N	386	386
		FCGR3A	Correlation Coefficient	0.0227235	1
			Sig. (2-tailed)	0.656279
			N	386	961
LAQ824	Spearman's rho	log IC50	Correlation Coefficient	1	-.137**
			Sig. (2-tailed)		6.11445e-05
			N	854	854
		FCGR3A	Correlation Coefficient	-.137**	1
			Sig. (2-tailed)	6.11445e-05
			N	854	961
Lenalidomide	Spearman's rho	log IC50	Correlation Coefficient	1	-.117**
			Sig. (2-tailed)		0.000696175
			N	833	833
		FCGR3A	Correlation Coefficient	-.117**	1
			Sig. (2-tailed)	0.000696175
			N	833	961
LFM.A13	Spearman's rho	log IC50	Correlation Coefficient	1	-.071*
			Sig. (2-tailed)		0.0374325
			N	852	852
		FCGR3A	Correlation Coefficient	-.071*	1
			Sig. (2-tailed)	0.0374325
			N	852	961
LY317615	Spearman's rho	log IC50	Correlation Coefficient	1	-.068*
			Sig. (2-tailed)		0.0425285
			N	900	900
		FCGR3A	Correlation Coefficient	-.068*	1
			Sig. (2-tailed)	0.0425285
			N	900	961
Masitinib	Spearman's rho	log IC50	Correlation Coefficient	1	-.155**
			Sig. (2-tailed)		2.97523e-06
			N	900	900
		FCGR3A	Correlation Coefficient	-.155**	1
			Sig. (2-tailed)	2.97523e-06
			N	900	961
Methotrexate	Spearman's rho	log IC50	Correlation Coefficient	1	-.152**
			Sig. (2-tailed)		1.09496e-05
			N	831	831
		FCGR3A	Correlation Coefficient	-.152**	1
			Sig. (2-tailed)	1.09496e-05
			N	831	961
MG.132	Spearman's rho	log IC50	Correlation Coefficient	1	0.0120605
			Sig. (2-tailed)		0.812569
			N	389	389
		FCGR3A	Correlation Coefficient	0.0120605	1
			Sig. (2-tailed)	0.812569
			N	389	961
Midostaurin	Spearman's rho	log IC50	Correlation Coefficient	1	-0.0201187
			Sig. (2-tailed)		0.555038
			N	863	863
		FCGR3A	Correlation Coefficient	-0.0201187	1
			Sig. (2-tailed)	0.555038
			N	863	961
Mitomycin.C	Spearman's rho	log IC50	Correlation Coefficient	1	-.092**
			Sig. (2-tailed)		0.00689661
			N	854	854
		FCGR3A	Correlation Coefficient	-.092**	1
			Sig. (2-tailed)	0.00689661
			N	854	961
MK.2206	Spearman's rho	log IC50	Correlation Coefficient	1	0.00709977
			Sig. (2-tailed)		0.840109
			N	810	810
		FCGR3A	Correlation Coefficient	0.00709977	1
			Sig. (2-tailed)	0.840109
			N	810	961
MLN4924	Spearman's rho	log IC50	Correlation Coefficient	1	-0.0596308
			Sig. (2-tailed)		0.117334
			N	691	691
		FCGR3A	Correlation Coefficient	-0.0596308	1
			Sig. (2-tailed)	0.117334
			N	691	961
MP470	Spearman's rho	log IC50	Correlation Coefficient	1	-.139**
			Sig. (2-tailed)		3.01773e-05
			N	895	895
		FCGR3A	Correlation Coefficient	-.139**	1
			Sig. (2-tailed)	3.01773e-05
			N	895	961
MPS.1.IN.1	Spearman's rho	log IC50	Correlation Coefficient	1	-.108**
			Sig. (2-tailed)		0.00125611
			N	897	897
		FCGR3A	Correlation Coefficient	-.108**	1
			Sig. (2-tailed)	0.00125611
			N	897	961
MS.275	Spearman's rho	log IC50	Correlation Coefficient	1	-0.045244
			Sig. (2-tailed)		0.372883
			N	390	390
		FCGR3A	Correlation Coefficient	-0.045244	1
			Sig. (2-tailed)	0.372883
			N	390	961
NG.25	Spearman's rho	log IC50	Correlation Coefficient	1	-.144**
			Sig. (2-tailed)		1.56264e-05
			N	899	899
		FCGR3A	Correlation Coefficient	-.144**	1
			Sig. (2-tailed)	1.56264e-05
			N	899	961
Nilotinib	Spearman's rho	log IC50	Correlation Coefficient	1	-.115**
			Sig. (2-tailed)		0.00127308
			N	788	788
		FCGR3A	Correlation Coefficient	-.115**	1
			Sig. (2-tailed)	0.00127308
			N	788	961
NPK76.II.72.1	Spearman's rho	log IC50	Correlation Coefficient	1	-.131**
			Sig. (2-tailed)		8.43296e-05
			N	899	899
		FCGR3A	Correlation Coefficient	-.131**	1
			Sig. (2-tailed)	8.43296e-05
			N	899	961
NSC.207895	Spearman's rho	log IC50	Correlation Coefficient	1	-.097**
			Sig. (2-tailed)		0.00382998
			N	894	894
		FCGR3A	Correlation Coefficient	-.097**	1
			Sig. (2-tailed)	0.00382998
			N	894	961
NSC.87877	Spearman's rho	log IC50	Correlation Coefficient	1	-.117**
			Sig. (2-tailed)		0.000577835
			N	858	858
		FCGR3A	Correlation Coefficient	-.117**	1
			Sig. (2-tailed)	0.000577835
			N	858	961
NU.7441	Spearman's rho	log IC50	Correlation Coefficient	1	-0.0499611
			Sig. (2-tailed)		0.150161
			N	831	831
		FCGR3A	Correlation Coefficient	-0.0499611	1
			Sig. (2-tailed)	0.150161
			N	831	961
Nutlin.3a	Spearman's rho	log IC50	Correlation Coefficient	1	-.131**
			Sig. (2-tailed)		0.000147313
			N	834	834
		FCGR3A	Correlation Coefficient	-.131**	1
			Sig. (2-tailed)	0.000147313
			N	834	961
NVP.BEZ235	Spearman's rho	log IC50	Correlation Coefficient	1	-0.0323046
			Sig. (2-tailed)		0.353491
			N	827	827
		FCGR3A	Correlation Coefficient	-0.0323046	1
			Sig. (2-tailed)	0.353491
			N	827	961
NVP.BHG712	Spearman's rho	log IC50	Correlation Coefficient	1	-.139**
			Sig. (2-tailed)		2.9273e-05
			N	899	899
		FCGR3A	Correlation Coefficient	-.139**	1
			Sig. (2-tailed)	2.9273e-05
			N	899	961
NVP.TAE684	Spearman's rho	log IC50	Correlation Coefficient	1	0.0169682
			Sig. (2-tailed)		0.73705
			N	394	394
		FCGR3A	Correlation Coefficient	0.0169682	1
			Sig. (2-tailed)	0.73705
			N	394	961
Obatoclax.Mesylate	Spearman's rho	log IC50	Correlation Coefficient	1	-.089**
			Sig. (2-tailed)		0.00938779
			N	846	846
		FCGR3A	Correlation Coefficient	-.089**	1
			Sig. (2-tailed)	0.00938779
			N	846	961
Olaparib	Spearman's rho	log IC50	Correlation Coefficient	1	-.088*
			Sig. (2-tailed)		0.0107886
			N	832	832
		FCGR3A	Correlation Coefficient	-.088*	1
			Sig. (2-tailed)	0.0107886
			N	832	961
Olaparib..rescreen.	Spearman's rho	log IC50	Correlation Coefficient	1	-0.017889
			Sig. (2-tailed)		0.594053
			N	890	890
		FCGR3A	Correlation Coefficient	-0.017889	1
			Sig. (2-tailed)	0.594053
			N	890	961
OSI.027	Spearman's rho	log IC50	Correlation Coefficient	1	-.092**
			Sig. (2-tailed)		0.0056955
			N	895	895
		FCGR3A	Correlation Coefficient	-.092**	1
			Sig. (2-tailed)	0.0056955
			N	895	961
OSI.906	Spearman's rho	log IC50	Correlation Coefficient	1	-0.0172789
			Sig. (2-tailed)		0.615133
			N	849	849
		FCGR3A	Correlation Coefficient	-0.0172789	1
			Sig. (2-tailed)	0.615133
			N	849	961
OSI.930	Spearman's rho	log IC50	Correlation Coefficient	1	-.169**
			Sig. (2-tailed)		3.13893e-07
			N	900	900
		FCGR3A	Correlation Coefficient	-.169**	1
			Sig. (2-tailed)	3.13893e-07
			N	900	961
OSU.03012	Spearman's rho	log IC50	Correlation Coefficient	1	-.132**
			Sig. (2-tailed)		0.000114029
			N	852	852
		FCGR3A	Correlation Coefficient	-.132**	1
			Sig. (2-tailed)	0.000114029
			N	852	961
PAC.1	Spearman's rho	log IC50	Correlation Coefficient	1	-.170**
			Sig. (2-tailed)		6.59769e-07
			N	841	841
		FCGR3A	Correlation Coefficient	-.170**	1
			Sig. (2-tailed)	6.59769e-07
			N	841	961
Paclitaxel	Spearman's rho	log IC50	Correlation Coefficient	1	0.02465
			Sig. (2-tailed)		0.628347
			N	388	388
		FCGR3A	Correlation Coefficient	0.02465	1
			Sig. (2-tailed)	0.628347
			N	388	961
Parthenolide	Spearman's rho	log IC50	Correlation Coefficient	1	-.140**
			Sig. (2-tailed)		0.00558037
			N	391	391
		FCGR3A	Correlation Coefficient	-.140**	1
			Sig. (2-tailed)	0.00558037
			N	391	961
Pazopanib	Spearman's rho	log IC50	Correlation Coefficient	1	-0.0501811
			Sig. (2-tailed)		0.1438
			N	850	850
		FCGR3A	Correlation Coefficient	-0.0501811	1
			Sig. (2-tailed)	0.1438
			N	850	961
PD.0325901	Spearman's rho	log IC50	Correlation Coefficient	1	.076*
			Sig. (2-tailed)		0.0292004
			N	826	826
		FCGR3A	Correlation Coefficient	.076*	1
			Sig. (2-tailed)	0.0292004
			N	826	961
PD.0332991	Spearman's rho	log IC50	Correlation Coefficient	1	0.00216127
			Sig. (2-tailed)		0.951028
			N	810	810
		FCGR3A	Correlation Coefficient	0.00216127	1
			Sig. (2-tailed)	0.951028
			N	810	961
PD.173074	Spearman's rho	log IC50	Correlation Coefficient	1	-.093**
			Sig. (2-tailed)		0.00747241
			N	834	834
		FCGR3A	Correlation Coefficient	-.093**	1
			Sig. (2-tailed)	0.00747241
			N	834	961
PF.4708671	Spearman's rho	log IC50	Correlation Coefficient	1	-0.0641884
			Sig. (2-tailed)		0.0554562
			N	891	891
		FCGR3A	Correlation Coefficient	-0.0641884	1
			Sig. (2-tailed)	0.0554562
			N	891	961
PF.562271	Spearman's rho	log IC50	Correlation Coefficient	1	-0.0368832
			Sig. (2-tailed)		0.283915
			N	846	846
		FCGR3A	Correlation Coefficient	-0.0368832	1
			Sig. (2-tailed)	0.283915
			N	846	961
PFI.1	Spearman's rho	log IC50	Correlation Coefficient	1	-.094**
			Sig. (2-tailed)		0.00448675
			N	915	915
		FCGR3A	Correlation Coefficient	-.094**	1
			Sig. (2-tailed)	0.00448675
			N	915	961
PHA.665752	Spearman's rho	log IC50	Correlation Coefficient	1	-0.0627353
			Sig. (2-tailed)		0.213457
			N	395	395
		FCGR3A	Correlation Coefficient	-0.0627353	1
			Sig. (2-tailed)	0.213457
			N	395	961
PHA.793887	Spearman's rho	log IC50	Correlation Coefficient	1	-.120**
			Sig. (2-tailed)		0.000311844
			N	901	901
		FCGR3A	Correlation Coefficient	-.120**	1
			Sig. (2-tailed)	0.000311844
			N	901	961
Phenformin	Spearman's rho	log IC50	Correlation Coefficient	1	-.112**
			Sig. (2-tailed)		0.000825339
			N	891	891
		FCGR3A	Correlation Coefficient	-.112**	1
			Sig. (2-tailed)	0.000825339
			N	891	961
PI.103	Spearman's rho	log IC50	Correlation Coefficient	1	-.084*
			Sig. (2-tailed)		0.0118134
			N	892	892
		FCGR3A	Correlation Coefficient	-.084*	1
			Sig. (2-tailed)	0.0118134
			N	892	961
PIK.93	Spearman's rho	log IC50	Correlation Coefficient	1	-.124**
			Sig. (2-tailed)		0.000182861
			N	899	899
		FCGR3A	Correlation Coefficient	-.124**	1
			Sig. (2-tailed)	0.000182861
			N	899	961
piperlongumine	Spearman's rho	log IC50	Correlation Coefficient	1	-0.0344319
			Sig. (2-tailed)		0.298943
			N	912	912
		FCGR3A	Correlation Coefficient	-0.0344319	1
			Sig. (2-tailed)	0.298943
			N	912	961
PLX4720	Spearman's rho	log IC50	Correlation Coefficient	1	-.081*
			Sig. (2-tailed)		0.0197042
			N	833	833
		FCGR3A	Correlation Coefficient	-.081*	1
			Sig. (2-tailed)	0.0197042
			N	833	961
PLX4720..rescreen.	Spearman's rho	log IC50	Correlation Coefficient	1	-.133**
			Sig. (2-tailed)		5.85287e-05
			N	902	902
		FCGR3A	Correlation Coefficient	-.133**	1
			Sig. (2-tailed)	5.85287e-05
			N	902	961
PXD101..Belinostat	Spearman's rho	log IC50	Correlation Coefficient	1	-.097**
			Sig. (2-tailed)		0.00410849
			N	874	874
		FCGR3A	Correlation Coefficient	-.097**	1
			Sig. (2-tailed)	0.00410849
			N	874	961
Pyrimethamine	Spearman's rho	log IC50	Correlation Coefficient	1	-0.0942466
			Sig. (2-tailed)		0.0629723
			N	390	390
		FCGR3A	Correlation Coefficient	-0.0942466	1
			Sig. (2-tailed)	0.0629723
			N	390	961
QL.VIII.58	Spearman's rho	log IC50	Correlation Coefficient	1	-0.0745831
			Sig. (2-tailed)		0.0998332
			N	488	488
		FCGR3A	Correlation Coefficient	-0.0745831	1
			Sig. (2-tailed)	0.0998332
			N	488	961
QL.X.138	Spearman's rho	log IC50	Correlation Coefficient	1	-.093**
			Sig. (2-tailed)		0.00577338
			N	888	888
		FCGR3A	Correlation Coefficient	-.093**	1
			Sig. (2-tailed)	0.00577338
			N	888	961
QL.XI.92	Spearman's rho	log IC50	Correlation Coefficient	1	-.139**
			Sig. (2-tailed)		2.7839e-05
			N	901	901
		FCGR3A	Correlation Coefficient	-.139**	1
			Sig. (2-tailed)	2.7839e-05
			N	901	961
QL.XII.47	Spearman's rho	log IC50	Correlation Coefficient	1	-.091**
			Sig. (2-tailed)		0.00658234
			N	899	899
		FCGR3A	Correlation Coefficient	-.091**	1
			Sig. (2-tailed)	0.00658234
			N	899	961
QL.XII.61	Spearman's rho	log IC50	Correlation Coefficient	1	-.095*
			Sig. (2-tailed)		0.0411661
			N	464	464
		FCGR3A	Correlation Coefficient	-.095*	1
			Sig. (2-tailed)	0.0411661
			N	464	961
QS11	Spearman's rho	log IC50	Correlation Coefficient	1	-.161**
			Sig. (2-tailed)		2.33128e-06
			N	853	853
		FCGR3A	Correlation Coefficient	-.161**	1
			Sig. (2-tailed)	2.33128e-06
			N	853	961
Rapamycin	Spearman's rho	log IC50	Correlation Coefficient	1	0.0170788
			Sig. (2-tailed)		0.749146
			N	353	353
		FCGR3A	Correlation Coefficient	0.0170788	1
			Sig. (2-tailed)	0.749146
			N	353	961
RDEA119	Spearman's rho	log IC50	Correlation Coefficient	1	.070*
			Sig. (2-tailed)		0.043795
			N	825	825
		FCGR3A	Correlation Coefficient	.070*	1
			Sig. (2-tailed)	0.043795
			N	825	961
Bicalutamide	Spearman's rho	log IC50	Correlation Coefficient	1	.083*
			Sig. (2-tailed)		0.0142032
			N	865	865
		FCGR3A	Correlation Coefficient	.083*	1
			Sig. (2-tailed)	0.0142032
			N	865	961
RO.3306	Spearman's rho	log IC50	Correlation Coefficient	1	-0.0331659
			Sig. (2-tailed)		0.338756
			N	834	834
		FCGR3A	Correlation Coefficient	-0.0331659	1
			Sig. (2-tailed)	0.338756
			N	834	961
Roscovitine	Spearman's rho	log IC50	Correlation Coefficient	1	-.146**
			Sig. (2-tailed)		0.0040545
			N	386	386
		FCGR3A	Correlation Coefficient	-.146**	1
			Sig. (2-tailed)	0.0040545
			N	386	961
rTRAIL	Spearman's rho	log IC50	Correlation Coefficient	1	-0.0502491
			Sig. (2-tailed)		0.131124
			N	904	904
		FCGR3A	Correlation Coefficient	-0.0502491	1
			Sig. (2-tailed)	0.131124
			N	904	961
Ruxolitinib	Spearman's rho	log IC50	Correlation Coefficient	1	-.130**
			Sig. (2-tailed)		8.88148e-05
			N	901	901
		FCGR3A	Correlation Coefficient	-.130**	1
			Sig. (2-tailed)	8.88148e-05
			N	901	961
S.Trityl.L.cysteine	Spearman's rho	log IC50	Correlation Coefficient	1	-0.0875441
			Sig. (2-tailed)		0.0858533
			N	386	386
		FCGR3A	Correlation Coefficient	-0.0875441	1
			Sig. (2-tailed)	0.0858533
			N	386	961
Salubrinal	Spearman's rho	log IC50	Correlation Coefficient	1	-0.0809888
			Sig. (2-tailed)		0.111678
			N	387	387
		FCGR3A	Correlation Coefficient	-0.0809888	1
			Sig. (2-tailed)	0.111678
			N	387	961
SB.216763	Spearman's rho	log IC50	Correlation Coefficient	1	-0.0688558
			Sig. (2-tailed)		0.0626093
			N	732	732
		FCGR3A	Correlation Coefficient	-0.0688558	1
			Sig. (2-tailed)	0.0626093
			N	732	961
SB.505124	Spearman's rho	log IC50	Correlation Coefficient	1	-.120**
			Sig. (2-tailed)		0.000284995
			N	912	912
		FCGR3A	Correlation Coefficient	-.120**	1
			Sig. (2-tailed)	0.000284995
			N	912	961
SB.715992	Spearman's rho	log IC50	Correlation Coefficient	1	-.104**
			Sig. (2-tailed)		0.00172627
			N	901	901
		FCGR3A	Correlation Coefficient	-.104**	1
			Sig. (2-tailed)	0.00172627
			N	901	961
SB52334	Spearman's rho	log IC50	Correlation Coefficient	1	-.110**
			Sig. (2-tailed)		0.000924002
			N	898	898
		FCGR3A	Correlation Coefficient	-.110**	1
			Sig. (2-tailed)	0.000924002
			N	898	961
SB590885	Spearman's rho	log IC50	Correlation Coefficient	1	-.138**
			Sig. (2-tailed)		7.89804e-05
			N	814	814
		FCGR3A	Correlation Coefficient	-.138**	1
			Sig. (2-tailed)	7.89804e-05
			N	814	961
SGC0946	Spearman's rho	log IC50	Correlation Coefficient	1	-.117**
			Sig. (2-tailed)		0.000441818
			N	894	894
		FCGR3A	Correlation Coefficient	-.117**	1
			Sig. (2-tailed)	0.000441818
			N	894	961
Shikonin	Spearman's rho	log IC50	Correlation Coefficient	1	-.108**
			Sig. (2-tailed)		0.00152824
			N	859	859
		FCGR3A	Correlation Coefficient	-.108**	1
			Sig. (2-tailed)	0.00152824
			N	859	961
SL.0101.1	Spearman's rho	log IC50	Correlation Coefficient	1	-.110**
			Sig. (2-tailed)		0.0016278
			N	820	820
		FCGR3A	Correlation Coefficient	-.110**	1
			Sig. (2-tailed)	0.0016278
			N	820	961
SN.38	Spearman's rho	log IC50	Correlation Coefficient	1	-0.0398932
			Sig. (2-tailed)		0.227987
			N	915	915
		FCGR3A	Correlation Coefficient	-0.0398932	1
			Sig. (2-tailed)	0.227987
			N	915	961
SNX.2112	Spearman's rho	log IC50	Correlation Coefficient	1	-.126**
			Sig. (2-tailed)		0.000155044
			N	891	891
		FCGR3A	Correlation Coefficient	-.126**	1
			Sig. (2-tailed)	0.000155044
			N	891	961
Sorafenib	Spearman's rho	log IC50	Correlation Coefficient	1	-0.0758972
			Sig. (2-tailed)		0.133601
			N	392	392
		FCGR3A	Correlation Coefficient	-0.0758972	1
			Sig. (2-tailed)	0.133601
			N	392	961
STF.62247	Spearman's rho	log IC50	Correlation Coefficient	1	-.158**
			Sig. (2-tailed)		2.06501e-06
			N	897	897
		FCGR3A	Correlation Coefficient	-.158**	1
			Sig. (2-tailed)	2.06501e-06
			N	897	961
Sunitinib	Spearman's rho	log IC50	Correlation Coefficient	1	-.156**
			Sig. (2-tailed)		0.00213539
			N	387	387
		FCGR3A	Correlation Coefficient	-.156**	1
			Sig. (2-tailed)	0.00213539
			N	387	961
T0901317	Spearman's rho	log IC50	Correlation Coefficient	1	-.154**
			Sig. (2-tailed)		3.95033e-06
			N	894	894
		FCGR3A	Correlation Coefficient	-.154**	1
			Sig. (2-tailed)	3.95033e-06
			N	894	961
TAK.715	Spearman's rho	log IC50	Correlation Coefficient	1	-.149**
			Sig. (2-tailed)		7.11226e-06
			N	903	903
		FCGR3A	Correlation Coefficient	-.149**	1
			Sig. (2-tailed)	7.11226e-06
			N	903	961
Tamoxifen	Spearman's rho	log IC50	Correlation Coefficient	1	-.127**
			Sig. (2-tailed)		0.000121648
			N	912	912
		FCGR3A	Correlation Coefficient	-.127**	1
			Sig. (2-tailed)	0.000121648
			N	912	961
Temozolomide	Spearman's rho	log IC50	Correlation Coefficient	1	-.074*
			Sig. (2-tailed)		0.0279494
			N	894	894
		FCGR3A	Correlation Coefficient	-.074*	1
			Sig. (2-tailed)	0.0279494
			N	894	961
Temsirolimus	Spearman's rho	log IC50	Correlation Coefficient	1	-0.0186256
			Sig. (2-tailed)		0.594317
			N	820	820
		FCGR3A	Correlation Coefficient	-0.0186256	1
			Sig. (2-tailed)	0.594317
			N	820	961
TG101348	Spearman's rho	log IC50	Correlation Coefficient	1	-.091**
			Sig. (2-tailed)		0.0062632
			N	901	901
		FCGR3A	Correlation Coefficient	-.091**	1
			Sig. (2-tailed)	0.0062632
			N	901	961
TGX221	Spearman's rho	log IC50	Correlation Coefficient	1	-0.0312876
			Sig. (2-tailed)		0.538387
			N	389	389
		FCGR3A	Correlation Coefficient	-0.0312876	1
			Sig. (2-tailed)	0.538387
			N	389	961
Thapsigargin	Spearman's rho	log IC50	Correlation Coefficient	1	-0.0376155
			Sig. (2-tailed)		0.276457
			N	839	839
		FCGR3A	Correlation Coefficient	-0.0376155	1
			Sig. (2-tailed)	0.276457
			N	839	961
THZ.2.102.1	Spearman's rho	log IC50	Correlation Coefficient	1	-.134**
			Sig. (2-tailed)		6.70082e-05
			N	882	882
		FCGR3A	Correlation Coefficient	-.134**	1
			Sig. (2-tailed)	6.70082e-05
			N	882	961
THZ.2.49	Spearman's rho	log IC50	Correlation Coefficient	1	-.160**
			Sig. (2-tailed)		1.38122e-06
			N	896	896
		FCGR3A	Correlation Coefficient	-.160**	1
			Sig. (2-tailed)	1.38122e-06
			N	896	961
Tipifarnib	Spearman's rho	log IC50	Correlation Coefficient	1	-.107**
			Sig. (2-tailed)		0.0017431
			N	851	851
		FCGR3A	Correlation Coefficient	-.107**	1
			Sig. (2-tailed)	0.0017431
			N	851	961
TL.1.85	Spearman's rho	log IC50	Correlation Coefficient	1	-.156**
			Sig. (2-tailed)		2.52171e-06
			N	899	899
		FCGR3A	Correlation Coefficient	-.156**	1
			Sig. (2-tailed)	2.52171e-06
			N	899	961
TL.2.105	Spearman's rho	log IC50	Correlation Coefficient	1	-.118**
			Sig. (2-tailed)		0.00037178
			N	903	903
		FCGR3A	Correlation Coefficient	-.118**	1
			Sig. (2-tailed)	0.00037178
			N	903	961
TPCA.1	Spearman's rho	log IC50	Correlation Coefficient	1	-.137**
			Sig. (2-tailed)		3.66798e-05
			N	899	899
		FCGR3A	Correlation Coefficient	-.137**	1
			Sig. (2-tailed)	3.66798e-05
			N	899	961
Trametinib	Spearman's rho	log IC50	Correlation Coefficient	1	.090**
			Sig. (2-tailed)		0.00748431
			N	881	881
		FCGR3A	Correlation Coefficient	.090**	1
			Sig. (2-tailed)	0.00748431
			N	881	961
Tubastatin.A	Spearman's rho	log IC50	Correlation Coefficient	1	-.164**
			Sig. (2-tailed)		8.07048e-07
			N	896	896
		FCGR3A	Correlation Coefficient	-.164**	1
			Sig. (2-tailed)	8.07048e-07
			N	896	961
TW.37	Spearman's rho	log IC50	Correlation Coefficient	1	-0.034954
			Sig. (2-tailed)		0.294071
			N	903	903
		FCGR3A	Correlation Coefficient	-0.034954	1
			Sig. (2-tailed)	0.294071
			N	903	961
UNC0638	Spearman's rho	log IC50	Correlation Coefficient	1	-.122**
			Sig. (2-tailed)		0.000220426
			N	915	915
		FCGR3A	Correlation Coefficient	-.122**	1
			Sig. (2-tailed)	0.000220426
			N	915	961
UNC0638.1	Spearman's rho	log IC50	Correlation Coefficient	1	-.143**
			Sig. (2-tailed)		1.81521e-05
			N	895	895
		FCGR3A	Correlation Coefficient	-.143**	1
			Sig. (2-tailed)	1.81521e-05
			N	895	961
UNC1215	Spearman's rho	log IC50	Correlation Coefficient	1	-.101**
			Sig. (2-tailed)		0.00239584
			N	895	895
		FCGR3A	Correlation Coefficient	-.101**	1
			Sig. (2-tailed)	0.00239584
			N	895	961
Vinblastine	Spearman's rho	log IC50	Correlation Coefficient	1	-0.0417574
			Sig. (2-tailed)		0.228906
			N	832	832
		FCGR3A	Correlation Coefficient	-0.0417574	1
			Sig. (2-tailed)	0.228906
			N	832	961
Vinorelbine	Spearman's rho	log IC50	Correlation Coefficient	1	-0.0537502
			Sig. (2-tailed)		0.114597
			N	863	863
		FCGR3A	Correlation Coefficient	-0.0537502	1
			Sig. (2-tailed)	0.114597
			N	863	961
Vismodegib	Spearman's rho	log IC50	Correlation Coefficient	1	-.122**
			Sig. (2-tailed)		0.000437282
			N	832	832
		FCGR3A	Correlation Coefficient	-.122**	1
			Sig. (2-tailed)	0.000437282
			N	832	961
VNLG.124	Spearman's rho	log IC50	Correlation Coefficient	1	-.130**
			Sig. (2-tailed)		9.66681e-05
			N	896	896
		FCGR3A	Correlation Coefficient	-.130**	1
			Sig. (2-tailed)	9.66681e-05
			N	896	961
Vorinostat	Spearman's rho	log IC50	Correlation Coefficient	1	-.156**
			Sig. (2-tailed)		6.30406e-06
			N	833	833
		FCGR3A	Correlation Coefficient	-.156**	1
			Sig. (2-tailed)	6.30406e-06
			N	833	961
VX.11e	Spearman's rho	log IC50	Correlation Coefficient	1	-.092**
			Sig. (2-tailed)		0.00572542
			N	899	899
		FCGR3A	Correlation Coefficient	-.092**	1
			Sig. (2-tailed)	0.00572542
			N	899	961
VX.680	Spearman's rho	log IC50	Correlation Coefficient	1	-0.0254087
			Sig. (2-tailed)		0.620557
			N	382	382
		FCGR3A	Correlation Coefficient	-0.0254087	1
			Sig. (2-tailed)	0.620557
			N	382	961
VX.702	Spearman's rho	log IC50	Correlation Coefficient	1	-.111**
			Sig. (2-tailed)		0.00133006
			N	829	829
		FCGR3A	Correlation Coefficient	-.111**	1
			Sig. (2-tailed)	0.00133006
			N	829	961
WH.4.023	Spearman's rho	log IC50	Correlation Coefficient	1	-0.0118822
			Sig. (2-tailed)		0.816231
			N	385	385
		FCGR3A	Correlation Coefficient	-0.0118822	1
			Sig. (2-tailed)	0.816231
			N	385	961
WZ.1.84	Spearman's rho	log IC50	Correlation Coefficient	1	-0.055201
			Sig. (2-tailed)		0.2787
			N	387	387
		FCGR3A	Correlation Coefficient	-0.055201	1
			Sig. (2-tailed)	0.2787
			N	387	961
WZ3105	Spearman's rho	log IC50	Correlation Coefficient	1	-.099**
			Sig. (2-tailed)		0.00279957
			N	901	901
		FCGR3A	Correlation Coefficient	-.099**	1
			Sig. (2-tailed)	0.00279957
			N	901	961
X.5Z..7.Oxozeaenol	Spearman's rho	log IC50	Correlation Coefficient	1	-0.0257983
			Sig. (2-tailed)		0.439521
			N	900	900
		FCGR3A	Correlation Coefficient	-0.0257983	1
			Sig. (2-tailed)	0.439521
			N	900	961
X17.AAG	Spearman's rho	log IC50	Correlation Coefficient	1	0.0494883
			Sig. (2-tailed)		0.153072
			N	835	835
		FCGR3A	Correlation Coefficient	0.0494883	1
			Sig. (2-tailed)	0.153072
			N	835	961
X5.Fluorouracil	Spearman's rho	log IC50	Correlation Coefficient	1	-.134**
			Sig. (2-tailed)		5.61764e-05
			N	893	893
		FCGR3A	Correlation Coefficient	-.134**	1
			Sig. (2-tailed)	5.61764e-05
			N	893	961
X681640	Spearman's rho	log IC50	Correlation Coefficient	1	-0.0688978
			Sig. (2-tailed)		0.0601599
			N	745	745
		FCGR3A	Correlation Coefficient	-0.0688978	1
			Sig. (2-tailed)	0.0601599
			N	745	961
XAV.939	Spearman's rho	log IC50	Correlation Coefficient	1	0.0162223
			Sig. (2-tailed)		0.626374
			N	903	903
		FCGR3A	Correlation Coefficient	0.0162223	1
			Sig. (2-tailed)	0.626374
			N	903	961
XL.184	Spearman's rho	log IC50	Correlation Coefficient	1	-0.0561325
			Sig. (2-tailed)		0.0925643
			N	899	899
		FCGR3A	Correlation Coefficient	-0.0561325	1
			Sig. (2-tailed)	0.0925643
			N	899	961
XL.880	Spearman's rho	log IC50	Correlation Coefficient	1	-0.0493148
			Sig. (2-tailed)		0.140215
			N	896	896
		FCGR3A	Correlation Coefficient	-0.0493148	1
			Sig. (2-tailed)	0.140215
			N	896	961
XMD11.85h	Spearman's rho	log IC50	Correlation Coefficient	1	-0.081727
			Sig. (2-tailed)		0.0718485
			N	486	486
		FCGR3A	Correlation Coefficient	-0.081727	1
			Sig. (2-tailed)	0.0718485
			N	486	961
XMD13.2	Spearman's rho	log IC50	Correlation Coefficient	1	-.105**
			Sig. (2-tailed)		0.00155666
			N	900	900
		FCGR3A	Correlation Coefficient	-.105**	1
			Sig. (2-tailed)	0.00155666
			N	900	961
XMD14.99	Spearman's rho	log IC50	Correlation Coefficient	1	-.174**
			Sig. (2-tailed)		1.59501e-07
			N	901	901
		FCGR3A	Correlation Coefficient	-.174**	1
			Sig. (2-tailed)	1.59501e-07
			N	901	961
XMD15.27	Spearman's rho	log IC50	Correlation Coefficient	1	-.112**
			Sig. (2-tailed)		0.000780626
			N	901	901
		FCGR3A	Correlation Coefficient	-.112**	1
			Sig. (2-tailed)	0.000780626
			N	901	961
XMD8.85	Spearman's rho	log IC50	Correlation Coefficient	1	-.180**
			Sig. (2-tailed)		0.000366987
			N	386	386
		FCGR3A	Correlation Coefficient	-.180**	1
			Sig. (2-tailed)	0.000366987
			N	386	961
XMD8.92	Spearman's rho	log IC50	Correlation Coefficient	1	-0.0785737
			Sig. (2-tailed)		0.0832393
			N	487	487
		FCGR3A	Correlation Coefficient	-0.0785737	1
			Sig. (2-tailed)	0.0832393
			N	487	961
Y.39983	Spearman's rho	log IC50	Correlation Coefficient	1	-.135**
			Sig. (2-tailed)		4.67538e-05
			N	899	899
		FCGR3A	Correlation Coefficient	-.135**	1
			Sig. (2-tailed)	4.67538e-05
			N	899	961
YK.4.279	Spearman's rho	log IC50	Correlation Coefficient	1	-0.00956608
			Sig. (2-tailed)		0.789534
			N	781	781
		FCGR3A	Correlation Coefficient	-0.00956608	1
			Sig. (2-tailed)	0.789534
			N	781	961
YM155	Spearman's rho	log IC50	Correlation Coefficient	1	-0.00981707
			Sig. (2-tailed)		0.77272
			N	868	868
		FCGR3A	Correlation Coefficient	-0.00981707	1
			Sig. (2-tailed)	0.77272
			N	868	961
YM201636	Spearman's rho	log IC50	Correlation Coefficient	1	-.146**
			Sig. (2-tailed)		1.10396e-05
			N	899	899
		FCGR3A	Correlation Coefficient	-.146**	1
			Sig. (2-tailed)	1.10396e-05
			N	899	961
Z.LLNle.CHO	Spearman's rho	log IC50	Correlation Coefficient	1	-.108*
			Sig. (2-tailed)		0.0330725
			N	387	387
		FCGR3A	Correlation Coefficient	-.108*	1
			Sig. (2-tailed)	0.0330725
			N	387	961
ZG.10	Spearman's rho	log IC50	Correlation Coefficient	1	-0.078147
			Sig. (2-tailed)		0.0852546
			N	486	486
		FCGR3A	Correlation Coefficient	-0.078147	1
			Sig. (2-tailed)	0.0852546
			N	486	961
Zibotentan..ZD4054	Spearman's rho	log IC50	Correlation Coefficient	1	-.136**
			Sig. (2-tailed)		4.17818e-05
			N	899	899
		FCGR3A	Correlation Coefficient	-.136**	1
			Sig. (2-tailed)	4.17818e-05
			N	899	961
ZM.447439	Spearman's rho	log IC50	Correlation Coefficient	1	-.072*
			Sig. (2-tailed)		0.0447261
			N	786	786
		FCGR3A	Correlation Coefficient	-.072*	1
			Sig. (2-tailed)	0.0447261
			N	786	961
ZSTK474	Spearman's rho	log IC50	Correlation Coefficient	1	-.067*
			Sig. (2-tailed)		0.043856
			N	901	901
		FCGR3A	Correlation Coefficient	-.067*	1
			Sig. (2-tailed)	0.043856
			N	901	961
**. Correlation is significant at the 0.01 level (2-tailed).
*. Correlation is significant at the 0.05 level (2-tailed).

## Sheet: negative correlation
Drug	Cor	P value
BAY.61.3606	-.190**	2.4141e-08
KIN001.236	-.186**	2.05244e-08
XMD8.85	-.180**	0.000366987
IPA.3	-.177**	1.93166e-07
XMD14.99	-.174**	1.59501e-07
PAC.1	-.170**	6.59769e-07
OSI.930	-.169**	3.13893e-07
KIN001.260	-.167**	4.56713e-07
Tubastatin.A	-.164**	8.07048e-07
QS11	-.161**	2.33128e-06
THZ.2.49	-.160**	1.38122e-06
STF.62247	-.158**	2.06501e-06
Sunitinib	-.156**	0.00213539
TL.1.85	-.156**	2.52171e-06
Vorinostat	-.156**	6.30406e-06
Masitinib	-.155**	2.97523e-06
T0901317	-.154**	3.95033e-06
Cyclopamine	-.152**	0.00284815
Methotrexate	-.152**	1.09496e-05
I.BET	-.149**	7.853e-06
TAK.715	-.149**	7.11226e-06
Roscovitine	-.146**	0.0040545
YM201636	-.146**	1.10396e-05
KIN001.244	-.144**	1.42263e-05
NG.25	-.144**	1.56264e-05
UNC0638.1	-.143**	1.81521e-05
Parthenolide	-.140**	0.00558037
AICAR	-.139**	6.63975e-05
MP470	-.139**	3.01773e-05
NVP.BHG712	-.139**	2.9273e-05
QL.XI.92	-.139**	2.7839e-05
KIN001.270	-.138**	3.25331e-05
SB590885	-.138**	7.89804e-05
LAQ824	-.137**	6.11445e-05
TPCA.1	-.137**	3.66798e-05
Zibotentan..ZD4054	-.136**	4.17818e-05
EX.527	-.135**	5.04098e-05
Y.39983	-.135**	4.67538e-05
BIX02189	-.134**	5.66663e-05
THZ.2.102.1	-.134**	6.70082e-05
X5.Fluorouracil	-.134**	5.61764e-05
PLX4720..rescreen.	-.133**	5.85287e-05
OSU.03012	-.132**	0.000114029
NPK76.II.72.1	-.131**	8.43296e-05
Nutlin.3a	-.131**	0.000147313
Ruxolitinib	-.130**	8.88148e-05
VNLG.124	-.130**	9.66681e-05
Bryostatin.1	-.129**	0.00015941
CGP.082996	-.128*	0.0116257
Tamoxifen	-.127**	0.000121648
SNX.2112	-.126**	0.000155044
FMK	-.125**	0.000506665
BMS.708163	-.124**	0.000197963
PIK.93	-.124**	0.000182861
ABT.888	-.123**	0.000376556
AZD8055	-.122**	0.000464672
JQ12	-.122**	0.000347219
UNC0638	-.122**	0.000220426
Vismodegib	-.122**	0.000437282
AR.42	-.120**	0.000327388
CAY10603	-.120**	0.000327849
PHA.793887	-.120**	0.000311844
SB.505124	-.120**	0.000284995
TL.2.105	-.118**	0.00037178
JQ1.1	-.117**	0.000596796
Lenalidomide	-.117**	0.000696175
NSC.87877	-.117**	0.000577835
SGC0946	-.117**	0.000441818
Nilotinib	-.115**	0.00127308
BMS.345541	-.114**	0.000631309
CUDC.101	-.114**	0.000726801
AC220	-.113**	0.00068144
ATRA	-.112**	0.00128937
Phenformin	-.112**	0.000825339
XMD15.27	-.112**	0.000780626
VX.702	-.111**	0.00133006
SB52334	-.110**	0.000924002
SL.0101.1	-.110**	0.0016278
KIN001.266	-.109**	0.00111779
MPS.1.IN.1	-.108**	0.00125611
Shikonin	-.108**	0.00152824
Z.LLNle.CHO	-.108*	0.0330725
AV.951	-.107**	0.00124954
Tipifarnib	-.107**	0.0017431
KIN001.102	-.105**	0.00154621
XMD13.2	-.105**	0.00155666
GSK429286A	-.104**	0.00174063
SB.715992	-.104**	0.00172627
Bicalutamide	-.101**	0.00321818
UNC1215	-.101**	0.00239584
CH5424802	-.099**	0.00286956
EKB.569	-.099**	0.00288313
WZ3105	-.099**	0.00279957
Crizotinib	-.099*	0.0488007
FTI.277	-.098**	0.00384563
AT.7519	-.097**	0.00372916
JNK.9L	-.097**	0.00446615
NSC.207895	-.097**	0.00382998
PXD101..Belinostat	-.097**	0.00410849
JQ1	-.096**	0.00403341
CCT007093	-.095**	0.00441749
CX.5461	-.095**	0.00425071
EHT.1864	-.095**	0.00402108
JW.7.24.1	-.095**	0.0041182
QL.XII.61	-.095*	0.0411661
PFI.1	-.094**	0.00448675
PD.173074	-.093**	0.00747241
QL.X.138	-.093**	0.00577338
Dabrafenib	-.092**	0.00725989
Mitomycin.C	-.092**	0.00689661
OSI.027	-.092**	0.0056955
VX.11e	-.092**	0.00572542
Genentech.Cpd.10	-.091**	0.00616129
QL.XII.47	-.091**	0.00658234
TG101348	-.091**	0.0062632
Bleomycin	-.089**	0.00953
Obatoclax.Mesylate	-.089**	0.00938779
Olaparib	-.088*	0.0107886
ABT.869	-.087**	0.0092197
GW.2580	-.086**	0.0094439
Bicalutamide.1	-.086*	0.0110346
JNK.Inhibitor.VIII	-.086*	0.0131733
AP.24534	-.085*	0.0128621
FR.180204	-.085*	0.0104
PI.103	-.084*	0.0118134
CP724714	-.083*	0.0122072
Gemcitabine	-.083*	0.0152564
PLX4720	-.081*	0.0197042
KIN001.055	-.080*	0.0162192
Bosutinib	-.079*	0.021776
DMOG	-.079*	0.0205312
GSK.1904529A	-.079*	0.0208128
Etoposide	-.078*	0.0222156
Camptothecin	-.077*	0.0256069
CEP.701	-.076*	0.0281073
CP466722	-.076*	0.0232606
Embelin	-.076*	0.026405
AS601245	-.075*	0.0287104
CAL.101	-.075*	0.0247203
FK866	-.075*	0.0266562
Temozolomide	-.074*	0.0279494
GSK.650394	-.073*	0.0351004
AS605240	-.072*	0.0314978
BX.912	-.072*	0.0303785
KU.55933	-.072*	0.0390652
ZM.447439	-.072*	0.0447261
LFM.A13	-.071*	0.0374325
AZD7762	-.069*	0.047704
Doxorubicin	-.069*	0.0453241
LY317615	-.068*	0.0425285
GSK690693	-.067*	0.0435773
ZSTK474	-.067*	0.043856

## Sheet: positive correlation
Drug	Cor	P value
AZD6244	.072*	0.0297514
Docetaxel	.073*	0.034342
PD.0325901	.076*	0.0292004
RDEA119	.070*	0.043795
Bicalutamide	.083*	0.0142032
Trametinib	.090**	0.00748431
